# Supplementary material for: Phenolic-Enriched Fractions of Rubus buergeri Attenuate LPS-Induced Nitric Oxide Production and Inflammatory Gene Expression in Macrophages
Source: Curr Issues Mol Biol. 2026 May 14;48(5):507. doi: 10.3390/cimb48050507 (PMC13204866; doi:10.3390/cimb48050507)
Supplement: Supplementary file 1 [file cimb-48-00507-s001.zip]

Archive with 1 entries (1 files):
- cimb-4276456-supplementary.pdf
